# Supplementary material for: Primary tumor-induced immunity eradicates disseminated tumor cells in syngeneic mouse model
Source: Nat Commun. 2019 Mar 29;10:1430. doi: 10.1038/s41467-019-09015-1 (PMC6441000; doi:10.1038/s41467-019-09015-1)
Supplement: Supplementary file 2 — Supplementary Data 1 [file 41467_2019_9015_MOESM2_ESM.xlsx]

## Sheet: Sheet1
Supplementary Table 1 Gene expression analyses of LY6C+ EMT6-Lung vs LY6C+ 4T1-Lung
Transcript Cluster ID	Ly6C+ (Lung EMT6) w3 Bi-weight Avg Signal (log2)	Ly6C+ (Lung 4T1) w3 Bi-weight Avg Signal (log2)	Fold Change (linear) (mMDSC (Lung EMT6) w3 vs. mMDSC (Lung 4T1) w3)	ANOVA p-value (mMDSC (Lung EMT6) w3 vs. mMDSC (Lung 4T1) w3)	FDR p-value (mMDSC (Lung EMT6) w3 vs. mMDSC (Lung 4T1) w3)	Gene Symbol	Description
TC1500001833.mm.1	12.55	5.42	139.55	0	0	Il2rb	interleukin 2 receptor, beta chain
TC1300002691.mm.1	12.85	5.87	126.47	0	0	Gzma	granzyme A
TC1700000990.mm.1	14.76	9.12	50.02	0	0	Emr4	EGF-like module containing, mucin-like, hormone receptor-like sequence 4
TC0700000759.mm.1	11	6.81	18.33	0	0	Nkg7	natural killer cell group 7 sequence
TC1000000562.mm.1	8.43	4.44	15.93	0	0	Prf1	perforin 1 (pore forming protein)
TC0200003682.mm.1	11.4	7.41	15.86	0	0	Scn7a	sodium channel, voltage-gated, type VII, alpha; sodium channel voltage-gated type VII alpha
TC0900001142.mm.1	14.29	10.35	15.34	0	0	Bcl2a1a	B cell leukemia/lymphoma 2 related protein A1a
TC1200002577.mm.1	9.68	5.81	14.61	0	0	Ighv4-1	immunoglobulin heavy variable 4-1
TC0600003516.mm.1	9.5	5.65	14.42	0	0	Igkv14-111	immunoglobulin kappa variable 14-111
TC0800002429.mm.1	9.22	5.46	13.54	0	0	Plvap	plasmalemma vesicle associated protein
TC1600000249.mm.1	11.17	7.45	13.16	0	0	Cldn5	claudin 5
TC1200002633.mm.1	10.95	7.24	13.09	0	0	Ighv1-56	immunoglobulin heavy variable 1-56
TC0800001176.mm.1	11.63	7.95	12.75	0	0	Cdh5	cadherin 5
TC0900002806.mm.1	8.99	5.42	11.82	0	0	Bcl2a1d	B cell leukemia/lymphoma 2 related protein A1d
TC1200002586.mm.1	8.55	4.99	11.78	0	0	Ighv14-4	immunoglobulin heavy variable 14-4
TC1200002662.mm.1	9.14	5.58	11.77	0	0	Ighv1-83	immunoglobulin heavy variable 1-83
TC1400000459.mm.1	15.76	12.25	11.41	0	0	Ear12	eosinophil-associated, ribonuclease A family, member 12; eosinophil-associated, ribonuclease A family, member 2; eosinophil-associated, ribonuclease A family, member 3
TC1200002610.mm.1	8.15	4.64	11.4	0	0	Ighv1-18	immunoglobulin heavy variable V1-18
TC1200002596.mm.1	9.98	6.58	10.55	0	0	Ighv6-6	immunoglobulin heavy variable 6-6
TC0300001616.mm.1	9.89	6.5	10.53	0	0	Hey1	hairy/enhancer-of-split related with YRPW motif 1
TC1200002643.mm.1	7.48	4.12	10.28	0	0	Igh-VJ558	immunoglobulin heavy chain (J558 family); immunoglobulin heavy variable 1-64
TC1200002632.mm.1	9.14	5.79	10.25	0	0	Ighv1-55	immunoglobulin heavy variable 1-55
TC0600002423.mm.1	8.9	5.55	10.19	0	0	Il12rb2	interleukin 12 receptor, beta 2
TC0700001876.mm.1	11.52	8.19	10.08	0	0	Itgax	integrin alpha X
TC0600003573.mm.1	7.91	4.61	9.85	0	0	Igkv4-53	immunoglobulin kappa variable 4-53
TC1200001810.mm.1	8.49	5.2	9.75	0	0	Clec14a	C-type lectin domain family 14, member a
TC0600003521.mm.1	7.76	4.51	9.54	0	0	Igkv14-100	immunoglobulin kappa chain variable 14-100
TC0600003548.mm.1	7.87	4.62	9.54	0	0	Igkv4-90	immunoglobulin kappa chain variable 4-90
TC1200002595.mm.1	10.07	6.83	9.47	0	0	Ighv6-3	immunoglobulin heavy variable 6-3
TC1400002120.mm.1	11.63	8.41	9.33	0	0	Gzmb	granzyme B
TC0700002497.mm.1	13.94	10.73	9.23	0	0	Apoe	apolipoprotein E
TC1200002652.mm.1	10.79	7.6	9.13	0	0	Ighv1-73	immunoglobulin heavy variable 1-73
TC0600003522.mm.1	8.11	4.96	8.85	0	0	Igkv1-99	immunoglobulin kappa variable 1-99; immunoglobulin kappa chain complex
TC1000001207.mm.1	15.2	12.05	8.84	0	0	Dusp6	dual specificity phosphatase 6
TC1200002576.mm.1	8.96	5.84	8.7	0	0	Ighv14-1	immunoglobulin heavy variable 14-1
TC1300000365.mm.1	8.87	5.76	8.67	0	0	Serpinb9b	serine (or cysteine) peptidase inhibitor, clade B, member 9b
TC0600003595.mm.1	10.77	7.66	8.59	0	0	Igkv6-14	immunoglobulin kappa variable 6-14; immunoglobulin kappa variable 6-15
TC1200002620.mm.1	8.49	5.39	8.55	0	0	Ighv1-34	immunoglobulin heavy variable 1-34
TC1200002556.mm.1	8.1	5.01	8.49	0	0	Ighv5-4	immunoglobulin heavy variable 5-4
TC0900003248.mm.1	13.06	10	8.37	0	0	Cx3cr1	chemokine (C-X3-C motif) receptor 1; chemokine (C-X3-C) receptor 1
TC0600003593.mm.1	9.27	6.23	8.2	0	0	Igkv8-19	immunoglobulin kappa variable 8-19
TC0600000664.mm.1	10.07	7.05	8.15	0	0	Aqp1	aquaporin 1
TC1200002564.mm.1	8	4.98	8.11	0	0	Ighv5-9-1	immunoglobulin heavy variable 5-9-1
TC1400002344.mm.1	17.45	14.49	7.78	0	0	Sftpc	surfactant associated protein C
TC1200002558.mm.1	8.57	5.63	7.68	0	0	Igh-V10	immunoglobulin heavy chain (V10 family); immunoglobulin heavy chain (V7183 family); immunoglobulin heavy variable 5-6
TC1200002600.mm.1	6.17	3.24	7.63	0	0	Ighv1-4	immunoglobulin heavy variable 1-4
TC0800001619.mm.1	10.27	7.34	7.61	0	0	Cd209a	CD209a antigen
TC0700000028.mm.1	7.22	4.3	7.58	0	0	Lilra5	leukocyte immunoglobulin-like receptor, subfamily A (with TM domain), member 5; novel member of the leukocyte immunoglobulin-like receptor, subfamily A (with TM domain) (Lilra) gene family
TC0200001234.mm.1	8.77	5.87	7.5	0	0	Aplnr	apelin receptor
TC0600003553.mm.1	7.06	4.17	7.39	0	0	Igkv4-81	immunoglobulin kappa variable 4-81
TC0600003530.mm.1	8.42	5.54	7.37	0	0	Igkv3-2	immunoglobulin kappa variable 3-2
TC0700004512.mm.1	8.36	5.51	7.22	0	0	Ifitm5	interferon induced transmembrane protein 5
TC0600003527.mm.1	9.14	6.31	7.13	0	0	Igkv3-10	immunoglobulin kappa variable 3-10
TC0900000492.mm.1	8.75	5.92	7.11	0	0	Pvrl1	poliovirus receptor-related 1
TC1400002162.mm.1	12.76	9.95	7	0	0	Phf11b	PHD finger protein 11B; PHD finger protein 11b
TC1200002572.mm.1	7.4	4.64	6.75	0	0	Ighv5-17	immunoglobulin heavy variable 5-17
TC0100000375.mm.1	13.18	10.43	6.7	0	0	Stat1	signal transducer and activator of transcription 1
TC1400000412.mm.1	9.46	6.73	6.67	0	0	Sftpa1	surfactant associated protein A1
TC0900001339.mm.1	11.15	8.43	6.61	0	0	Tlr9	toll-like receptor 9
TC0300002506.mm.1	12.85	10.13	6.6	0	0	Fcgr1	Fc receptor, IgG, high affinity I
TC1300000144.mm.1	7.34	4.62	6.6	0	0	Tcrg-C3	T cell receptor gamma, constant 3
TC1200002613.mm.1	7.16	4.46	6.51	0	0	Ighv1-20	immunoglobulin heavy variable V1-20
TC0600001369.mm.1	10.01	7.32	6.47	0	0	Usp18	ubiquitin specific peptidase 18
TC1000001994.mm.1	10.38	7.69	6.45	0	0	Fam26f	family with sequence similarity 26, member F
TC1200002570.mm.1	6.91	4.27	6.25	0	0	Ighv5-12	immunoglobulin heavy variable 5-12; immunoglobulin heavy variable 5-15
TC0700000242.mm.1	8.23	5.61	6.15	0	0	Ptgir	prostaglandin I receptor (IP)
TC1700000523.mm.1	7.64	5.04	6.07	0	0	Glp1r	glucagon-like peptide 1 receptor
TC0900003331.mm.1	11.44	8.89	5.89	0	0	Bcl2a1b	B cell leukemia/lymphoma 2 related protein A1b; B cell leukemia/lymphoma 2 related protein A1a; B-cell leukemia/lymphoma 2 related protein A1b
TC1300000445.mm.1	9.08	6.52	5.88	0	0	Bmp6	bone morphogenetic protein 6
TC0600001279.mm.1	7.86	5.33	5.81	0	0	Pparg	peroxisome proliferator activated receptor gamma
TC1200002618.mm.1	7.72	5.19	5.8	0	0	Ighv1-30	immunoglobulin heavy variable 1-30
TC1100004059.mm.1	7.87	5.34	5.78	0	0	Cd300e	CD300e antigen
TC1800001176.mm.1	7.88	5.37	5.72	0	0	Mzb1	marginal zone B and B1 cell-specific protein 1
TC0600003596.mm.1	8.9	6.39	5.69	0	0	Igkv6-14	immunoglobulin kappa variable 6-14
TC1900001622.mm.1	8.75	6.28	5.52	0	0	Calhm2	calcium homeostasis modulator 2
TC1800000063.mm.1	12.3	9.85	5.49	0	0	Colec12	collectin sub-family member 12
TC0600003531.mm.1	8.02	5.57	5.46	0	0	Igkv3-1	immunoglobulin kappa variable 3-1
TC1200002604.mm.1	5.68	3.25	5.38	0	0	Igh-VJ558	immunoglobulin heavy chain (J558 family); immunoglobulin heavy variable V1-7
TC0200004647.mm.1	7.83	5.4	5.37	0	0	Siglec1	sialic acid binding Ig-like lectin 1, sialoadhesin
TC0500003730.mm.1	11.05	8.68	5.19	0	0	Gbp9	guanylate-binding protein 9
TC0100000642.mm.1	9.99	7.62	5.17	0	0	Cyp27a1	cytochrome P450, family 27, subfamily a, polypeptide 1
TC0600003520.mm.1	10.72	8.35	5.17	0	0	Igkv15-103	immunoglobulin kappa chain variable 15-103
TC0X00002384.mm.1	12	9.63	5.17	0	0	Ids	iduronate 2-sulfatase
TC1400000580.mm.1	13.52	11.16	5.13	0	0	Rnase6	ribonuclease, RNase A family, 6
TC0800002431.mm.1	12.8	10.44	5.11	0	0	Bst2	bone marrow stromal cell antigen 2
TC0800000823.mm.1	10.1	7.75	5.1	0	0	Klf2	Kruppel-like factor 2 (lung)
TC0600003062.mm.1	7.41	5.06	5.08	0	0	Klrg1	killer cell lectin-like receptor subfamily G, member 1
TC0600001397.mm.1	14.78	12.45	5.04	0	0	Clec4a1	C-type lectin domain family 4, member a1
TC1200002622.mm.1	7.19	4.86	5.02	0	0	Ighv1-37	immunoglobulin heavy variable 1-37
TC1200002580.mm.1	7.04	4.72	4.99	0	0	Ighv14-2	immunoglobulin heavy variable 14-2
TC0100003422.mm.1	9.12	6.8	4.97	0	0	Atp1b1	ATPase, Na+/K+ transporting, beta 1 polypeptide
TC1900000967.mm.1	7.11	4.8	4.94	0	0	Ctsw	cathepsin W
TC1200002582.mm.1	7.28	4.99	4.9	0	0	Ighv14-3	immunoglobulin heavy variable V14-3
TC1200000225.mm.1	11.32	9.04	4.88	0	0	Cmpk2	cytidine monophosphate (UMP-CMP) kinase 2, mitochondrial
TC0100003550.mm.1	8.32	6.04	4.85	0	0	Slamf7	SLAM family member 7
TC1400002161.mm.1	9.5	7.24	4.8	0	0	Phf11a	PHD finger protein 11A; PHD finger protein 11a
TC1300001155.mm.1	12.01	9.75	4.79	0	0	Cd180	CD180 antigen
TC0500003731.mm.1	11.45	9.2	4.78	0	0	Gbp4	guanylate binding protein 4
TC0100003575.mm.1	7.92	5.67	4.76	0	0	Slamf8	SLAM family member 8
TC0600003585.mm.1	5.32	3.08	4.72	0	0	Igkv6-32	immunoglobulin kappa variable 6-32
TC1600001675.mm.1	7.31	5.07	4.71	0	0	Cd96	CD96 antigen
TC0100003888.mm.1	13.67	11.44	4.68	0	0	Ifi204	interferon activated gene 204
TC1200002628.mm.1	6.37	4.15	4.66	0	0	Igh-V3660	immunoglobulin heavy chain (V3660 family); immunoglobulin heavy chain (J558 family); immunoglobulin heavy variable 1-50
TC1200002475.mm.1	7.65	5.44	4.64	0	0	Ighv6-5	immunoglobulin heavy variable V6-5
TC1700002816.mm.1	10.08	7.88	4.62	0	0	Cfb	complement factor B
TC1200002614.mm.1	6.12	3.92	4.6	0	0	Ighv1-22	immunoglobulin heavy variable 1-22
TC0700002414.mm.1	11.55	9.36	4.58	0	0	Sepw1	selenoprotein W, muscle 1; selenoprotein W muscle 1
TC1200002629.mm.1	6.77	4.59	4.53	0	0	Ighv1-52	immunoglobulin heavy variable 1-52
TC0100003593.mm.1	13.75	11.57	4.52	0	0	AI607873	expressed sequence AI607873; novel interferon-activable protein
TC0700001841.mm.1	14.28	12.1	4.51	0	0	Itgal	integrin alpha L
TC1200002621.mm.1	7.52	5.37	4.44	0	0	Ighv1-36	immunoglobulin heavy variable 1-36
TC0600002442.mm.1	8.36	6.21	4.43	0	0	Igkv4-56	immunoglobulin kappa chain variable 4-56
TC1800000199.mm.1	9.97	7.82	4.43	0	0	Elp2	elongator acetyltransferase complex subunit 2
TC1200002573.mm.1	8.29	6.15	4.41	0	0	Ighv2-9	immunoglobulin heavy variable 2-9
TC1200002560.mm.1	8.7	6.56	4.39	0	0	Igh-V7183	immunoglobulin heavy chain (V7183 family); immunoglobulin heavy variable 5-9
TC1200002657.mm.1	7.84	5.72	4.36	0	0	Ighv1-77	immunoglobulin heavy variable 1-77
TC0500000843.mm.1	9.93	7.81	4.35	0	0	Pf4	platelet factor 4
TC0500003729.mm.1	8.75	6.63	4.35	0	0	Gbp8	guanylate-binding protein 8
TC1200000647.mm.1	11.42	9.31	4.3	0	0	Prkch	protein kinase C, eta
TC0900001511.mm.1	9.09	7.01	4.25	0	0	Bcl2a1c	B cell leukemia/lymphoma 2 related protein A1c; B-cell leukemia/lymphoma 2 related protein A1c
TC1800000564.mm.1	8.28	6.2	4.24	0	0	Gramd3	GRAM domain containing 3
TC1100004265.mm.1	11.15	9.08	4.19	0	0	Igtp	interferon gamma induced GTPase
TC1100000475.mm.1	9.64	7.58	4.18	0	0	Havcr2	hepatitis A virus cellular receptor 2
TC0100003599.mm.1	12.2	10.16	4.14	0	0	Ifi202b	interferon activated gene 202B; interferon activated gene 205; interferon-activable protein 202-like
TC0600003210.mm.1	7.04	4.99	4.14	0	0	Klrb1a	killer cell lectin-like receptor subfamily B member 1A
TC1200002609.mm.1	6.95	4.9	4.13	0	0	Ighv1-15	immunoglobulin heavy variable 1-15
TC1300000338.mm.1	7.76	5.72	4.11	0	0	Irf4	interferon regulatory factor 4
TC0200000211.mm.1	7.27	5.23	4.1	0	0	Prkcq	protein kinase C, theta
TC1200002578.mm.1	7.9	5.88	4.07	0	0	Ighv3-1	immunoglobulin heavy variable 3-1
TC0600000570.mm.1	11.45	9.43	4.05	0	0	Tmem176a	transmembrane protein 176A
TC0600003216.mm.1	7.15	5.14	4.02	0	0	BC035044	cDNA sequence BC035044; novel protein (BC035044)
TC1200002647.mm.1	7.84	5.85	3.98	0	0	Ighv8-12	immunoglobulin heavy variable V8-12
TC0600002681.mm.1	8.43	6.45	3.94	0	0	Eefsec	eukaryotic elongation factor, selenocysteine-tRNA-specific
TC1200002656.mm.1	6.02	4.04	3.94	0	0	Ighv1-76	immunoglobulin heavy variable 1-76
TC1300001526.mm.1	12.62	10.66	3.89	0	0	Gpr141	G protein-coupled receptor 141
TC1200002540.mm.1	6.78	4.82	3.88	0	0	Ighg1	immunoglobulin heavy constant gamma 1 (G1m marker)
TC0800000959.mm.1	10.9	8.94	3.87	0	0	Lyl1	lymphoblastomic leukemia 1
TC0600001400.mm.1	10.08	8.14	3.84	0	0	Clec4b1	C-type lectin domain family 4, member b1
TC0400002694.mm.1	10.43	8.5	3.82	0	0	Klf4	Kruppel-like factor 4 (gut)
TC0400003680.mm.1	9.82	7.89	3.81	0	0	Smpdl3b	sphingomyelin phosphodiesterase, acid-like 3B
TC0600003506.mm.1	7.2	5.27	3.81	0	0	Igkv1-133	immunoglobulin kappa variable 1-133
TC0600001530.mm.1	10.77	8.84	3.81	0	0	Clec2d	C-type lectin domain family 2, member d
TSUnmapped00000022.mm.1	8.18	6.26	3.78	0	0	Rbm4	RNA binding motif protein 4
TC1000001596.mm.1	11.58	9.67	3.77	0	0	Stat2	signal transducer and activator of transcription 2
TC0700004353.mm.1	14.47	12.56	3.75	0	0	Armcx3	armadillo repeat containing, X-linked 3
TC1000001995.mm.1	11.12	9.22	3.73	0	0	Dse	dermatan sulfate epimerase
TC1200002664.mm.1	6.16	4.26	3.73	0	0	LOC435333	immunoglobulin heavy chain-like; immunoglobulin heavy variable 1-85
TC0X00000902.mm.1	6.84	4.95	3.71	0	0	Zxdb	zinc finger, X-linked, duplicated B; zinc finger, X-linked, duplicated A
TC1600000726.mm.1	11.34	9.46	3.69	0	0	Cblb	Casitas B-lineage lymphoma b
TC1200002658.mm.1	5.01	3.14	3.68	0	0	Ighv1-78	immunoglobulin heavy variable 1-78
TC0200005052.mm.1	10.4	8.54	3.65	0	0	Mafb	v-maf musculoaponeurotic fibrosarcoma oncogene family, protein B (avian)
TC1200000563.mm.1	8.92	7.05	3.64	0	0	Mgat2	mannoside acetylglucosaminyltransferase 2
TC1100001395.mm.1	10.11	8.25	3.62	0	0	Tmem100	transmembrane protein 100
TC1300002759.mm.1	5.94	4.1	3.6	0	0	D13Ertd608e	DNA segment, Chr 13, ERATO Doi 608, expressed
TC0900001775.mm.1	7.65	5.82	3.54	0	0	Fut4	fucosyltransferase 4
TC0600003505.mm.1	7.39	5.57	3.53	0	0	Igkv1-135	immunoglobulin kappa variable 1-135
TC1500002317.mm.1	9.85	8.03	3.53	0	0	Zfp385a	zinc finger protein 385A
TC0600003577.mm.1	6.29	4.48	3.51	0	0	Igkv12-46	immunoglobulin kappa variable 12-46
TC1200002646.mm.1	6.04	4.23	3.51	0	0	Igh-VJ558	immunoglobulin heavy chain (J558 family); immunoglobulin heavy variable 1-69
TC0800001623.mm.1	7.29	5.49	3.5	0	0	Cd209d	CD209d antigen
TC1200001485.mm.1	8.35	6.55	3.5	0	0	Zfp125	zinc finger protein 125
TC0600003504.mm.1	7.96	6.16	3.49	0	0	Igkv2-137	immunoglobulin kappa chain variable 2-137
TC0700001833.mm.1	7.9	6.1	3.49	0	0	AI467606	expressed sequence AI467606
TC0600003537.mm.1	6.55	4.75	3.48	0	0	Clec9a	C-type lectin domain family 9, member a
TC0600003235.mm.1	7.01	5.21	3.48	0	0	Clec1a	C-type lectin domain family 1, member a
TC1300001270.mm.1	9.62	7.82	3.48	0	0	Ppap2a	phosphatidic acid phosphatase type 2A
TC0500002895.mm.1	9.26	7.47	3.47	0	0	Gbp10	guanylate-binding protein 10; guanylate binding protein 6
TC1100003418.mm.1	10.4	8.6	3.47	0	0	Dhrs11	dehydrogenase/reductase (SDR family) member 11
TC0500001695.mm.1	8.35	6.56	3.46	0	0	Lfng	LFNG O-fucosylpeptide 3-beta-N-acetylglucosaminyltransferase
TC1200002555.mm.1	8.87	7.08	3.46	0	0	Ighv2-2	immunoglobulin heavy variable 2-2
TC1700000765.mm.1	10.28	8.49	3.45	0	0	H2-M3	histocompatibility 2, M region locus 3
TSUnmapped00000025.mm.1	7.41	5.62	3.45	0	0	Rbm14-rbm4	Rbm14-Rbm4 readthrough
TC0600003515.mm.1	8.53	6.75	3.44	0	0	Igkv9-124	immunoglobulin kappa chain variable 9-124; immunoglobulin kappa chain variable 9-120
TC1200002585.mm.1	8.21	6.43	3.44	0	0	Igh-VS107	immunoglobulin heavy chain (S107 family)
TC0500000845.mm.1	8.25	6.48	3.43	0	0	Cxcl15	chemokine (C-X-C motif) ligand 15
TC0600003529.mm.1	6.95	5.18	3.43	0	0	Igkv3-3	immunoglobulin kappa variable 3-3
TC0500000260.mm.1	10.53	8.76	3.42	0	0	Insig1	insulin induced gene 1
TC0600003592.mm.1	5.15	3.37	3.42	0	0	Igkv6-20	immunoglobulin kappa variable 6-20
TC0800002146.mm.1	7.99	6.22	3.42	0	0	Tlr3	toll-like receptor 3
TC1400002744.mm.1	6.77	5	3.4	0	0	Gpr18	G protein-coupled receptor 18
TC0500000842.mm.1	7.85	6.09	3.38	0	0	Ppbp	pro-platelet basic protein
TC0700002168.mm.1	8.59	6.83	3.38	0	0	Tmem150b	transmembrane protein 150B; transmembrane protein 224
TC1200002655.mm.1	6.48	4.73	3.38	0	0	Igh-VJ558	immunoglobulin heavy chain (J558 family); immunoglobulin heavy variable 1-75
TSUnmapped00000024.mm.1	7.56	5.81	3.36	0	0	Rbm14-rbm4	Rbm14-Rbm4 readthrough
TC1300001779.mm.1	11.67	9.92	3.35	0	0	Tubb2a	tubulin, beta 2A class IIA
TC0200004548.mm.1	9.25	7.52	3.32	0	0	Itpripl1	inositol 1,4,5-triphosphate receptor interacting protein-like 1
TC1100003115.mm.1	9.38	7.65	3.32	0	0	Scimp	SLP adaptor and CSK interacting membrane protein; novel protein (A430084P05Rik)
TC0500003181.mm.1	12.58	10.85	3.31	0	0	Oas1a	2-5 oligoadenylate synthetase 1A; 2'-5' oligoadenylate synthetase 1A
TC1800001437.mm.1	15.12	13.4	3.31	0	0	Adrb2	adrenergic receptor, beta 2
TC0600001398.mm.1	14.8	13.08	3.29	0	0	Clec4a3	C-type lectin domain family 4, member a3
TC1300002143.mm.1	12.19	10.47	3.29	0	0	Ctla2a	cytotoxic T lymphocyte-associated protein 2 alpha
TC1300001357.mm.1	6.09	4.38	3.28	0	0	D13Ertd608e	DNA segment, Chr 13, ERATO Doi 608, expressed
TC0100003102.mm.1	11.39	9.68	3.27	0	0	Btg2	B cell translocation gene 2, anti-proliferative; B-cell translocation gene 2, anti-proliferative
TC0500001737.mm.1	9.8	8.1	3.25	0	0	Cyth3	cytohesin 3
TC1200002627.mm.1	7.34	5.64	3.25	0	0	Ighv8-5	immunoglobulin heavy variable V8-5
TC1800001421.mm.1	13.37	11.67	3.25	0	0	Arhgef37	Rho guanine nucleotide exchange factor (GEF) 37
TC1300001366.mm.1	8.56	6.87	3.24	0	0	BC147527	cDNA sequence BC147527
TC1900000217.mm.1	16.59	14.9	3.23	0	0	Ms4a4c	membrane-spanning 4-domains, subfamily A, member 4C
TC1300000364.mm.1	6.77	5.09	3.21	0	0	Serpinb9	serine (or cysteine) peptidase inhibitor, clade B, member 9
TC0600003247.mm.1	6.84	5.16	3.2	0	0	Klri2	killer cell lectin-like receptor family I member 2
TC0500001136.mm.1	12.22	10.55	3.17	0	0	Ankle2	ankyrin repeat and LEM domain containing 2
TC1900000246.mm.1	14.49	12.82	3.17	0	0	Mpeg1	macrophage expressed gene 1
TC1800000689.mm.1	11.57	9.92	3.15	0	0	Pmaip1	phorbol-12-myristate-13-acetate-induced protein 1
TC0700000796.mm.1	6.62	4.97	3.13	0	0	Klk1	kallikrein 1
TC0500002893.mm.1	7.8	6.15	3.12	0	0	Abcg3	ATP-binding cassette, sub-family G (WHITE), member 3
TC0400001107.mm.1	10.32	8.68	3.11	0	0	Dhcr24	24-dehydrocholesterol reductase
TC0700004002.mm.1	11.77	10.13	3.11	0	0	Gvin1	GTPase, very large interferon inducible 1
TC1400001012.mm.1	7.24	5.61	3.11	0	0	Gfra2	glial cell line derived neurotrophic factor family receptor alpha 2
TC0600000826.mm.1	6.62	4.99	3.09	0	0	Cd8b1	CD8 antigen, beta chain 1
TC0600003550.mm.1	8.5	6.87	3.08	0	0	LOC434035	immunoglobulin kappa-chain VK-1; immunoglobulin kappa chain variable 1-88
TC1400002067.mm.1	10.6	8.98	3.08	0	0	Slc7a8	solute carrier family 7 (cationic amino acid transporter, y+ system), member 8
TC0100000237.mm.1	7.77	6.15	3.07	0	0	Hs6st1	heparan sulfate 6-O-sulfotransferase 1
TC1100003382.mm.1	10.15	8.54	3.06	0	0	Slfn8	schlafen 8
TC0200000798.mm.1	10.19	8.58	3.05	0	0	Epc2	enhancer of polycomb homolog 2 (Drosophila)
TC0200003051.mm.1	14.77	13.16	3.05	0	0	Pip4k2a	phosphatidylinositol-5-phosphate 4-kinase, type II, alpha
TC1900001124.mm.1	11.4	9.8	3.03	0	0	Ms4a8a	membrane-spanning 4-domains, subfamily A, member 8A
TC1300002076.mm.1	11.4	9.81	3.01	0	0	Tifab	TRAF-interacting protein with forkhead-associated domain, family member B
TC1600002158.mm.1	7.13	5.56	2.98	0	0	C2cd2	C2 calcium-dependent domain containing 2
TC1700001173.mm.1	7.44	5.86	2.98	0	0	Rasgrp3	RAS, guanyl releasing protein 3
TC0400003897.mm.1	7.66	6.1	2.95	0	0	Tmem51	transmembrane protein 51
TC0600003514.mm.1	6.34	4.77	2.95	0	0	Igkv17-121	immunoglobulin kappa variable 17-121
TC1200002566.mm.1	8.34	6.79	2.93	0	0	Igh-VX24	immunoglobulin heavy chain (X24 family); immunoglobulin heavy variable 2-9-1
TC1300000425.mm.1	14.75	13.2	2.93	0	0	Ly86	lymphocyte antigen 86
TC1300001353.mm.1	7.88	6.33	2.93	0	0	Hmgcs1	3-hydroxy-3-methylglutaryl-Coenzyme A synthase 1
TC1000001333.mm.1	7.02	5.47	2.92	0	0	Tspan8	tetraspanin 8
TC0700003844.mm.1	9.76	8.22	2.91	0	0	Inppl1	inositol polyphosphate phosphatase-like 1
TC1000003140.mm.1	8.29	6.75	2.91	0	0	Coq10a	coenzyme Q10 homolog A (yeast)
TC0500002328.mm.1	7.7	6.17	2.9	0	0	Ldb2	LIM domain binding 2; LIM domain binding 2 (Ldb2), transcript variant 2, mRNA.
TC0900000204.mm.1	11.63	10.09	2.9	0	0	Ldlr	low density lipoprotein receptor
TC1900001419.mm.1	12.84	11.3	2.9	0	0	Lipa	lysosomal acid lipase A
TC0700002696.mm.1	14.52	12.99	2.88	0	0	Zfp36	zinc finger protein 36
TSUnmapped00000021.mm.1	8.27	6.74	2.88	0	0	Rbm4	RNA binding motif protein 4
TC0300002344.mm.1	6.65	5.13	2.87	0	0	Efna1	ephrin A1
TC0400000133.mm.1	7.24	5.72	2.87	0	0	Tmem64	transmembrane protein 64
TC0800002523.mm.1	11.04	9.52	2.87	0	0	Abce1	ATP-binding cassette, sub-family E (OABP), member 1
TC1500001215.mm.1	6.18	4.66	2.87	0	0	Npr3	natriuretic peptide receptor 3; natriuretic peptide receptor 3 (Npr3), transcript variant 2, mRNA.
TC1200001643.mm.1	12.86	11.35	2.85	0	0	Tspan13	tetraspanin 13
TC1700001634.mm.1	8.33	6.81	2.85	0	0	Slc9a3r2	solute carrier family 9 (sodium/hydrogen exchanger), member 3 regulator 2
TC1200002626.mm.1	6.61	5.1	2.84	0	0	Ighv1-47	immunoglobulin heavy variable 1-47
TC0200004227.mm.1	13.31	11.81	2.82	0	0	Cat	catalase
TC1300002761.mm.1	5.96	4.47	2.82	0	0	Tcrg-V4	T cell receptor gamma, variable 4
TC0700001264.mm.1	8.03	6.55	2.81	0	0	Fzd4	frizzled homolog 4 (Drosophila)
TC1000000056.mm.1	8.79	7.3	2.81	0	0	Zc3h12d	zinc finger CCCH type containing 12D
TC1200002605.mm.1	6.9	5.41	2.81	0	0	Igh-VJ558	immunoglobulin heavy chain (J558 family); immunoglobulin heavy variable V1-9
TC1500001718.mm.1	5.46	3.98	2.81	0	0	Ly6d	lymphocyte antigen 6 complex, locus D
TC0100002844.mm.1	9.2	7.72	2.8	0	0	St8sia4	ST8 alpha-N-acetyl-neuraminide alpha-2,8-sialyltransferase 4
TC0800002742.mm.1	6.74	5.26	2.8	0	0	Zfp319	zinc finger protein 319
TC1700000565.mm.1	8.54	7.05	2.8	0	0	Cyp4f37	cytochrome P450, family 4, subfamily f, polypeptide 37
TC0700001862.mm.1	9.17	7.69	2.79	0	0	Orai3	ORAI calcium release-activated calcium modulator 3
TC0900001398.mm.1	8.25	6.77	2.79	0	0	Nicn1	nicolin 1
TC0600003509.mm.1	6.89	5.41	2.78	0	0	Igkv9-129	immunoglobulin kappa variable 9-129
TC0900000533.mm.1	13.28	11.81	2.77	0	0	Amica1	adhesion molecule, interacts with CXADR antigen 1
TC1900000866.mm.1	11.36	9.88	2.77	0	0	Grk5	G protein-coupled receptor kinase 5
TSUnmapped00000023.mm.1	7.91	6.44	2.77	0	0	Rbm4	RNA binding motif protein 4
TC1000000726.mm.1	6.18	4.71	2.76	0	0	Derl3	Der1-like domain family, member 3
TC1400001868.mm.1	9.79	8.32	2.76	0	0	Ear1	eosinophil-associated, ribonuclease A family, member 1
TSUnmapped00000026.mm.1	8.33	6.86	2.76	0	0	Rbm4	RNA binding motif protein 4
TC0100001604.mm.1	7.44	5.99	2.74	0	0	Slamf6	SLAM family member 6
TC0500002843.mm.1	11.15	9.7	2.74	0	0	Hpse	heparanase
TC0600001347.mm.1	13.69	12.24	2.74	0	0	Il17ra	interleukin 17 receptor A
TSUnmapped00000020.mm.1	8.21	6.76	2.73	0	0	Snx29	sorting nexin 29
TC0900000615.mm.1	6.55	5.11	2.72	0	0	Pou2af1	POU domain, class 2, associating factor 1
TC1100003636.mm.1	6.59	5.15	2.72	0	0	Tbx21	T-box 21
TC0300000500.mm.1	6.71	5.28	2.71	0	0	Mme	membrane metallo endopeptidase; membrane metallo endopeptidase (Mme), mRNA.
TC1100002255.mm.1	6.66	5.22	2.71	0	0	Etaa1	Ewing tumor-associated antigen 1; Ewing's tumor-associated antigen 1
TC1200002615.mm.1	6.24	4.8	2.71	0	0	Ighv1-23	immunoglobulin heavy variable V1-23
TC1700002788.mm.1	10.05	8.61	2.71	0	0	H2-Q8	histocompatibility 2, Q region locus 8; histocompatibility 2, Q region locus 6; histocompatibility 2, Q region locus 6-like
TC0100002193.mm.1	13.14	11.71	2.68	0	0	Tmem131	transmembrane protein 131
TC0600003587.mm.1	6.95	5.53	2.68	0	0	Igkv8-28	immunoglobulin kappa variable 8-28
TC1800000008.mm.1	6.72	5.3	2.68	0	0	Bambi	BMP and activin membrane-bound inhibitor
TC0200005149.mm.1	6.15	4.74	2.67	0	0	Ocstamp	osteoclast stimulatory transmembrane protein; novel protein containing a DC-STAMP-like protein domain (4833422F24Rik)
TC1500001300.mm.1	10.64	9.22	2.67	0	0	Fam105a	family with sequence similarity 105, member A
TC1200000279.mm.1	10	8.58	2.66	0	0	Nampt	nicotinamide phosphoribosyltransferase
TC1100003310.mm.1	8.5	7.09	2.65	0	0	Fam58b	family with sequence similarity 58, member B
TC1200001272.mm.1	16.03	14.63	2.64	0	0	Pld4	phospholipase D family, member 4
TC0100002236.mm.1	10.6	9.21	2.63	0	0	Tbc1d8	TBC1 domain family, member 8
TC1700001835.mm.1	6.28	4.88	2.63	0	0	Ephx3	epoxide hydrolase 3
TC0800002236.mm.1	10.81	9.42	2.62	0	0	Spcs3	signal peptidase complex subunit 3 homolog (S. cerevisiae)
TC0300002467.mm.1	11.33	9.95	2.6	0	0	Tnfaip8l2	tumor necrosis factor, alpha-induced protein 8-like 2
TC0600003528.mm.1	6.55	5.17	2.6	0	0	Igkv3-4	immunoglobulin kappa variable 3-4
TC0700002471.mm.1	9.01	7.64	2.6	0	0	Qpctl	glutaminyl-peptide cyclotransferase-like
TC0900000184.mm.1	10.16	8.79	2.6	0	0	Icam1	intercellular adhesion molecule 1
TC1200002623.mm.1	5.34	3.96	2.6	0	0	Ighv1-39	immunoglobulin heavy variable 1-39
TC1200002650.mm.1	6.39	5.01	2.6	0	0	Ighv1-72	immunoglobulin heavy variable 1-72
TC1700000077.mm.1	11.67	10.3	2.6	0	0	Tagap	T cell activation Rho GTPase activating protein; T-cell activation Rho GTPase-activating protein
TC1900001603.mm.1	12.83	11.46	2.6	0	0	Actr1a	ARP1 actin-related protein 1A, centractin alpha
TC0300002998.mm.1	7.42	6.05	2.59	0	0	Bank1	B cell scaffold protein with ankyrin repeats 1
TC1200002069.mm.1	7.05	5.67	2.59	0	0	Pnma1	paraneoplastic antigen MA1
TC0600003588.mm.1	7.54	6.17	2.58	0	0	Ighm	immunoglobulin heavy constant mu; immunoglobulin kappa chain variable 8-27
TC1900000504.mm.1	7.91	6.55	2.58	0	0	Ifit1	interferon-induced protein with tetratricopeptide repeats 1
TC1900000977.mm.1	10.97	9.61	2.58	0	0	Sipa1	signal-induced proliferation associated gene 1; signal-induced proliferation associated gene 1 (Sipa1), transcript variant 4, mRNA.
TC0100003058.mm.1	11.58	10.21	2.57	0	0	Srgap2	SLIT-ROBO Rho GTPase activating protein 2
TC0100003620.mm.1	10.36	9	2.57	0	0	Cep170	centrosomal protein 170; centrosomal protein 170 (Cep170), mRNA.
TC0700003946.mm.1	8.62	7.26	2.57	0	0	Trim30d	tripartite motif-containing 30D; novel protein similar to tripartite motif protein 30 Trim30
TC0900003182.mm.1	10.7	9.34	2.57	0	0	Stt3b	STT3, subunit of the oligosaccharyltransferase complex, homolog B (S. cerevisiae)
TC1500002258.mm.1	11.76	10.39	2.57	0	0	Krt80	keratin 80
TC0600003589.mm.1	5.26	3.9	2.56	0	0	Adck1	aarF domain containing kinase 1; immunoglobulin kappa chain variable 8-24
TC1700001147.mm.1	8.98	7.62	2.56	0	0	Lbh	limb-bud and heart
TC0X00001892.mm.1	7.96	6.6	2.55	0	0	Maob	monoamine oxidase B
TC1000003078.mm.1	8.37	7.02	2.55	0	0	Slc16a7	solute carrier family 16 (monocarboxylic acid transporters), member 7
TC1100003042.mm.1	7.45	6.09	2.55	0	0	Tmem88	transmembrane protein 88
TC1300000904.mm.1	10.8	9.45	2.55	0	0	Erap1	endoplasmic reticulum aminopeptidase 1
TC1600000040.mm.1	10.89	9.54	2.55	0	0	Nudt16l1	nudix (nucleoside diphosphate linked moiety X)-type motif 16-like 1
TC1900001196.mm.1	11.06	9.71	2.55	0	0	Tle4	transducin-like enhancer of split 4, homolog of Drosophila E(spl)
TC0100002544.mm.1	17.43	16.08	2.54	0	0	Fn1	fibronectin 1; fibronectin 1 (Fn1), mRNA.
TC0700000402.mm.1	7.03	5.68	2.54	0	0	Cd79a	CD79A antigen (immunoglobulin-associated alpha)
TC0700000652.mm.1	12.55	11.2	2.54	0	0	Cebpa	CCAAT/enhancer binding protein (C/EBP), alpha
TC0400002275.mm.1	5.95	4.61	2.53	0	0	Atp6v0d2	ATPase, H+ transporting, lysosomal V0 subunit D2; ATPase, H+ transporting, V0 subunit D, isoform 2
TC1700001953.mm.1	14.21	12.88	2.53	0	0	Lst1	leukocyte specific transcript 1; leukocyte specific transcript 1 (Lst1), mRNA.
TC0100001978.mm.1	14.35	13.01	2.52	0	0	Tram1	translocating chain-associating membrane protein 1
TC0600003139.mm.1	10.13	8.8	2.52	0	0	Tapbpl	TAP binding protein-like
TC1100004266.mm.1	6.84	5.51	2.52	0	0	Irgm2	immunity-related GTPase family M member 2
TC0100003627.mm.1	13.46	12.14	2.5	0	0	Akt3	thymoma viral proto-oncogene 3
TC1400002302.mm.1	5.85	4.53	2.5	0	0	Adamdec1	ADAM-like, decysin 1
TC0700002496.mm.1	7.12	5.8	2.49	0	0	Apoc1	apolipoprotein C-I
TC1000000864.mm.1	8.75	7.44	2.49	0	0	Adat3	adenosine deaminase, tRNA-specific 3; secretory carrier membrane protein 4
TC1900000593.mm.1	8.53	7.21	2.49	0	0	AI606181	expressed sequence AI606181; Novel protein
TC0100001274.mm.1	8.31	7	2.48	0	0	Zfp281	zinc finger protein 281
TC1200002663.mm.1	6.36	5.05	2.48	0	0	Ighv1-84	immunoglobulin heavy variable 1-84; immunoglobulin heavy chain-like
TC1700002354.mm.1	11.92	10.6	2.48	0	0	Gpr108	G protein-coupled receptor 108
TC0X00002161.mm.1	13.19	11.89	2.47	0	0	Elf4	E74-like factor 4 (ets domain transcription factor)
TC0400003681.mm.1	13.75	12.45	2.46	0	0	Themis2	thymocyte selection associated family member 2; novel protein (BC013712)
TC0600001078.mm.1	8.25	6.95	2.46	0	0	Slc41a3	solute carrier family 41, member 3
TC0700001847.mm.1	8.37	7.07	2.46	0	0	Fbrs	fibrosin
TC0800000009.mm.1	8.33	7.03	2.46	0	0	Zfp358	zinc finger protein 358; zinc finger protein 358 (Zfp358), mRNA.
TC0800002463.mm.1	8.61	7.32	2.45	0	0	Cherp	calcium homeostasis endoplasmic reticulum protein
TC1100001239.mm.1	8.92	7.64	2.44	0	0	Slfn1	schlafen 1
TC1200002616.mm.1	4.65	3.36	2.44	0	0	Ighv1-24	immunoglobulin heavy variable V1-24
TC0100003300.mm.1	8.94	7.66	2.42	0	0	Ier5	immediate early response 5
TC0500000274.mm.1	9.04	7.76	2.41	0	0	Ube3c	ubiquitin protein ligase E3C
TC0500001692.mm.1	10.95	9.68	2.41	0	0	Eif3b	eukaryotic translation initiation factor 3, subunit B
TC0700002628.mm.1	8.92	7.65	2.41	0	0	Erf	Ets2 repressor factor
TC1200002554.mm.1	7.32	6.05	2.41	0	0	Ighv5-2	immunoglobulin heavy variable 5-2
TC1000000192.mm.1	6.12	4.86	2.4	0	0	Vnn3	vanin 3
TC1300002532.mm.1	11.44	10.18	2.39	0	0	Naip6	NLR family, apoptosis inhibitory protein 6; NLR family, apoptosis inhibitory protein 7
TC1900000882.mm.1	9.18	7.93	2.39	0	0	Lrp5	low density lipoprotein receptor-related protein 5
TC1000001452.mm.1	5.56	4.31	2.38	0	0	Ifng	interferon gamma
TC1200002638.mm.1	6.46	5.21	2.38	0	0	Ighv1-61	immunoglobulin heavy variable 1-61
TC0700003647.mm.1	5.99	4.75	2.37	0	0	Mesdc1	mesoderm development candidate 1
TC0800001654.mm.1	8.04	6.8	2.37	0	0	Efnb2	ephrin B2
TC0900001561.mm.1	6.68	5.44	2.37	0	0	Eomes	eomesodermin homolog (Xenopus laevis)
TC0100003679.mm.1	8.98	7.75	2.36	0	0	Ephx1	epoxide hydrolase 1, microsomal; epoxide hydrolase 1 microsomal
TC0400001253.mm.1	6.8	5.56	2.36	0	0	Ipp	IAP promoted placental gene
TC0700000519.mm.1	12.03	10.79	2.36	0	0	Map4k1	mitogen-activated protein kinase kinase kinase kinase 1
TC0700002627.mm.1	12.46	11.22	2.36	0	0	Gsk3a	glycogen synthase kinase 3 alpha
TC0700003842.mm.1	5.3	4.06	2.35	0	0	Art2b	ADP-ribosyltransferase 2b
TC1500001942.mm.1	11.49	10.25	2.35	0	0	Naga	N-acetyl galactosaminidase, alpha
TC0100003528.mm.1	8.95	7.73	2.34	0	0	Sdhc	succinate dehydrogenase complex, subunit C, integral membrane protein
TC0800001182.mm.1	11.03	9.8	2.34	0	0	Cmtm3	CKLF-like MARVEL transmembrane domain containing 3
TC1000002264.mm.1	10.39	9.16	2.34	0	0	Ddx21	DEAD (Asp-Glu-Ala-Asp) box polypeptide 21
TC1600002094.mm.1	9.56	8.34	2.34	0	0	Rcan1	regulator of calcineurin 1
TC0700001400.mm.1	6.33	5.11	2.33	0	0	Lipt2	lipoyl(octanoyl) transferase 2 (putative)
TC0900002503.mm.1	7.22	6	2.33	0	0	Ptplad1	protein tyrosine phosphatase-like A domain containing 1
TC1600002005.mm.1	5.64	4.42	2.33	0	0	Cldn8	claudin 8
TC0300002797.mm.1	8.56	7.35	2.32	0	0	S1pr1	sphingosine-1-phosphate receptor 1
TC0600000846.mm.1	7.75	6.53	2.32	0	0	Sftpb	surfactant associated protein B
TC0700002483.mm.1	8.4	7.19	2.32	0	0	Mark4	MAP/microtubule affinity-regulating kinase 4
TC1500000557.mm.1	7.48	6.27	2.32	0	0	Gpihbp1	GPI-anchored HDL-binding protein 1
TC1600001280.mm.1	10.97	9.75	2.32	0	0	Sdf2l1	stromal cell-derived factor 2-like 1
TC0100000374.mm.1	7.45	6.24	2.31	0	0	Stat4	signal transducer and activator of transcription 4
TC0300002357.mm.1	13.85	12.65	2.3	0	0	Il6ra	interleukin 6 receptor, alpha
TC0900001672.mm.1	5.87	4.67	2.3	0	0	Cxcr6	chemokine (C-X-C motif) receptor 6
TC1000002003.mm.1	8.51	7.31	2.3	0	0	Amd2	S-adenosylmethionine decarboxylase 2
TC1900000186.mm.1	6.31	5.11	2.3	0	0	Fads3	fatty acid desaturase 3
TC1100003095.mm.1	7.87	6.67	2.29	0	0	Pelp1	proline, glutamic acid and leucine rich protein 1
TC1300000667.mm.1	9.68	8.49	2.29	0	0	Tmed9	transmembrane emp24 protein transport domain containing 9
TC0700001141.mm.1	9.73	8.54	2.28	0	0	Zfp710	zinc finger protein 710
TC1300002274.mm.1	9.69	8.5	2.28	0	0	Papd7	PAP associated domain containing 7; polymerase (DNA directed) sigma
TC0300002674.mm.1	13.42	12.24	2.26	0	0	Rap1a	RAS-related protein-1a
TC0600003268.mm.1	12.58	11.4	2.26	0	0	Ybx3	Y box protein 3
TC0800000691.mm.1	8.25	7.07	2.26	0	0	Naf1	nuclear assembly factor 1 homolog (S. cerevisiae)
TC0900002197.mm.1	11.38	10.21	2.26	0	0	Il10ra	interleukin 10 receptor, alpha
TC1400000796.mm.1	5.94	4.77	2.26	0	0	Nynrin	NYN domain and retroviral integrase containing
TC1700001954.mm.1	7.91	6.74	2.26	0	0	Tnf	tumor necrosis factor; tumor necrosis factor (Tnf), mRNA.
TC0900001987.mm.1	11.77	10.6	2.25	0	0	Fli1	Friend leukemia integration 1
TC1100002694.mm.1	13.63	12.46	2.25	0	0	Hnrnpab	heterogeneous nuclear ribonucleoprotein A/B
TC0100003751.mm.1	6.07	4.91	2.24	0	0	Lyplal1	lysophospholipase-like 1
TC1700000829.mm.1	11.51	10.34	2.24	0	0	Tnfrsf21	tumor necrosis factor receptor superfamily, member 21
TC1900001461.mm.1	11.39	10.23	2.24	0	0	Myof	myoferlin
TC1200000183.mm.1	11	9.84	2.23	0	0	Iah1	isoamyl acetate-hydrolyzing esterase 1 homolog (S. cerevisiae)
TC1700002647.mm.1	10.01	8.86	2.23	0	0	Zfp36l2	zinc finger protein 36, C3H type-like 2
TC0600001399.mm.1	8.43	7.28	2.22	0	0	Clec4a4	C-type lectin domain family 4, member a4
TC0700001354.mm.1	9.42	8.26	2.22	0	0	Ints4	integrator complex subunit 4
TC0900000370.mm.1	7.82	6.67	2.22	0	0	Siae	sialic acid acetylesterase
TC1200002635.mm.1	6.23	5.08	2.22	0	0	LOC238440	Ig heavy chain V region; immunoglobulin heavy variable 1-58
TC1300002481.mm.1	12.69	11.54	2.22	0	0	Hexb	hexosaminidase B
TC1700002536.mm.1	7.65	6.5	2.22	0	0	Nlrc4	NLR family, CARD domain containing 4
TC0500003399.mm.1	9.53	8.38	2.21	0	0	Ccl24	chemokine (C-C motif) ligand 24; chemokine (C-C motif) ligand 24 (Ccl24), mRNA.
TC0600000809.mm.1	5.02	3.88	2.21	0	0	Igkv8-18	immunoglobulin kappa variable 8-18
TC0600003244.mm.1	5.7	4.56	2.21	0	0	Klrc1	killer cell lectin-like receptor subfamily C, member 1
TC0500003198.mm.1	8.62	7.48	2.2	0	0	Sh2b3	SH2B adaptor protein 3
TC0800001407.mm.1	12.48	11.34	2.2	0	0	Plcg2	phospholipase C, gamma 2
TC0900002465.mm.1	7.41	6.27	2.2	0	0	Fem1b	feminization 1 homolog b (C. elegans)
TC0200001910.mm.1	10.56	9.43	2.19	0	0	Tmem127	transmembrane protein 127
TC0700001951.mm.1	10	8.86	2.19	0	0	Dock1	dedicator of cytokinesis 1
TC1100003920.mm.1	6.66	5.53	2.19	0	0	Cd79b	CD79B antigen
TC1200000071.mm.1	15.89	14.76	2.19	0	0	Laptm4a	lysosomal-associated protein transmembrane 4A
TC1400002108.mm.1	6.06	4.93	2.19	0	0	Cma1	chymase 1, mast cell
TC0500003516.mm.1	8.48	7.36	2.18	0	0	Gna12	guanine nucleotide binding protein, alpha 12
TC0600001696.mm.1	9.9	8.78	2.18	0	0	Etnk1	ethanolamine kinase 1
TC1300002654.mm.1	8.42	7.3	2.18	0	0	Gapt	Grb2-binding adaptor, transmembrane
TC0600002323.mm.1	9.41	8.29	2.17	0	0	Nod1	nucleotide-binding oligomerization domain containing 1
TC1600000464.mm.1	10.79	9.67	2.17	0	0	Osbpl11	oxysterol binding protein-like 11
TC0100001597.mm.1	14.16	13.05	2.16	0	0	Cd48	CD48 antigen
TC0300001338.mm.1	7.8	6.69	2.16	0	0	Papss1	3-phosphoadenosine 5-phosphosulfate synthase 1; 3'-phosphoadenosine 5'-phosphosulfate synthase 1 (Papss1), mRNA.
TC1400000541.mm.1	7.6	6.48	2.16	0	0	Ap5m1	adaptor-related protein complex 5, mu 1 subunit
TC1400000747.mm.1	10.61	9.49	2.16	0	0	Lrp10	low-density lipoprotein receptor-related protein 10
TC0800002252.mm.1	14.21	13.1	2.15	0	0	Sap30	sin3 associated polypeptide
TC1000000035.mm.1	7.55	6.44	2.15	0	0	Myct1	myc target 1
TC1300001052.mm.1	12.28	11.17	2.15	0	0	Arsb	arylsulfatase B
TC1900000664.mm.1	11.97	10.87	2.15	0	0	Sfxn3	sideroflexin 3
TC1400001723.mm.1	6.82	5.73	2.14	0	0	Fam35a	family with sequence similarity 35, member A
TC1500000835.mm.1	9.41	8.31	2.14	0	0	Tbc1d22a	TBC1 domain family, member 22a
TC1600001633.mm.1	6.08	4.98	2.14	0	0	Tigit	T cell immunoreceptor with Ig and ITIM domains
TC0200005425.mm.1	7.74	6.65	2.13	0	0	Ythdf1	YTH domain family 1
TC0600003543.mm.1	6.77	5.69	2.12	0	0	Igkv9-123	immunoglobulin kappa variable 9-123
TC0700004282.mm.1	11.87	10.79	2.12	0	0	Eif3c	eukaryotic translation initiation factor 3, subunit C
TC1100001291.mm.1	9.18	8.1	2.12	0	0	Ppm1d	protein phosphatase 1D magnesium-dependent, delta isoform
TC1300001861.mm.1	12.38	11.3	2.12	0	0	Nedd9	neural precursor cell expressed, developmentally down-regulated gene 9
TC1400001188.mm.1	7.43	6.34	2.12	0	0	Scel	sciellin
TC0200002667.mm.1	8.09	7.01	2.11	0	0	Cstf1	cleavage stimulation factor, 3 pre-RNA, subunit 1; cleavage stimulation factor, 3' pre-RNA, subunit 1
TC0800002144.mm.1	7.43	6.35	2.11	0	0	Klkb1	kallikrein B, plasma 1; cytochrome P450, family 4, subfamily v, polypeptide 3; kallikrein B, plasma 1 (Klkb1), mRNA.
TC0900003042.mm.1	6.55	5.47	2.11	0	0	Sema3f	sema domain, immunoglobulin domain (Ig), short basic domain, secreted, (semaphorin) 3F
TC1300002553.mm.1	11.17	10.09	2.11	0	0	Pik3r1	phosphatidylinositol 3-kinase, regulatory subunit, polypeptide 1 (p85 alpha)
TC1900000531.mm.1	6.41	5.33	2.11	0	0	Hhex	hematopoietically expressed homeobox
TC0300001194.mm.1	8.92	7.85	2.1	0	0	Sass6	spindle assembly 6 homolog (C. elegans); spindle assembly 6 homolog (C. elegans) (Sass6), mRNA.
TC0500002266.mm.1	10.75	9.69	2.1	0	0	Man2b2	mannosidase 2, alpha B2
TC0400004171.mm.1	8.96	7.9	2.09	0	0	Isg15	ISG15 ubiquitin-like modifier
TC0X00000691.mm.1	11.78	10.71	2.09	0	0	Abcd1	ATP-binding cassette, sub-family D (ALD), member 1; ATP-binding cassette, sub-family D, member 1
TC1000000653.mm.1	7.23	6.16	2.09	0	0	Tmem26	transmembrane protein 26
TC1200002020.mm.1	7.67	6.61	2.09	0	0	Adam4	a disintegrin and metallopeptidase domain 4
TC1900000031.mm.1	5.37	4.3	2.09	0	0	Ptprcap	protein tyrosine phosphatase, receptor type, C polypeptide-associated protein
TCX_GL456233_random00000002.mm.1	6.47	5.41	2.09	0	0	Tmlhe	trimethyllysine hydroxylase, epsilon
TC0100000678.mm.1	5.62	4.56	2.08	0	0	Sgpp2	sphingosine-1-phosphate phosphotase 2
TC0700000476.mm.1	7.94	6.89	2.08	0	0	Zfp607	zinc finger proten 607
TC1200000110.mm.1	8.43	7.38	2.08	0	0	Nbas	neuroblastoma amplified sequence
TC0100000440.mm.1	11.37	10.32	2.07	0	0	Casp8	caspase 8
TC0100003210.mm.1	12.59	11.54	2.07	0	0	Rgs18	regulator of G-protein signaling 18
TC0300001347.mm.1	11.08	10.03	2.07	0	0	Tbck	TBC1 domain containing kinase
TC1800001181.mm.1	12.33	11.28	2.07	0	0	Tmem173	transmembrane protein 173
TC0400001038.mm.1	13.63	12.59	2.06	0	0	Leprot	leptin receptor overlapping transcript
TC0400003794.mm.1	8.29	7.25	2.06	0	0	C1qa	complement component 1, q subcomponent, alpha polypeptide
TC0600000794.mm.1	5.61	4.57	2.06	0	0	Igkv1-115	immunoglobulin kappa variable 1-115
TC0900001370.mm.1	6.41	5.37	2.06	0	0	Tmem115	transmembrane protein 115
TC0X00001558.mm.1	8.28	7.24	2.06	0	0	Ubqln2	ubiquilin 2
TC1000002036.mm.1	9.51	8.47	2.06	0	0	Slc16a10	solute carrier family 16 (monocarboxylic acid transporters), member 10
TC1200001282.mm.1	13.07	12.03	2.06	0	0	Crip1	cysteine-rich protein 1 (intestinal)
TC1900000129.mm.1	6.17	5.13	2.06	0	0	Macrod1	MACRO domain containing 1
TC0200001381.mm.1	7.31	6.27	2.05	0	0	Harbi1	harbinger transposase derived 1
TC1100003299.mm.1	7.9	6.87	2.05	0	0	Tnfaip1	tumor necrosis factor, alpha-induced protein 1 (endothelial)
TC1200002563.mm.1	7.91	6.88	2.05	0	0	Ighm	immunoglobulin heavy constant mu; immunoglobulin heavy variable 2-6
TC1500000791.mm.1	7.89	6.85	2.05	0	0	Prr5	proline rich 5 (renal)
TC0X00002834.mm.1	8.93	7.91	2.04	0	0	Cysltr1	cysteinyl leukotriene receptor 1
TC1500002050.mm.1	9.89	8.87	2.04	0	0	Lmf2	lipase maturation factor 2
TC0300000096.mm.1	6.03	5.01	2.03	0	0	Car2	carbonic anhydrase 2
TC0600003246.mm.1	6.39	5.36	2.03	0	0	Klri1	killer cell lectin-like receptor family I member 1
TC0900001864.mm.1	5.78	4.76	2.03	0	0	S1pr5	sphingosine-1-phosphate receptor 5
TC0900003199.mm.1	9.61	8.59	2.03	0	0	Tgfbr2	transforming growth factor, beta receptor II
TC1200001281.mm.1	7.99	6.97	2.03	0	0	Crip2	cysteine rich protein 2
TC1400002049.mm.1	4.45	3.42	2.03	0	0	Trdv5	T cell receptor delta variable 5
TC1900001544.mm.1	8.3	7.28	2.03	0	0	Slc25a28	solute carrier family 25, member 28
TC1100001238.mm.1	11.89	10.87	2.02	0	0	Slfn2	schlafen 2
TC1200002559.mm.1	7.27	6.25	2.02	0	0	Ighv2-4	immunoglobulin heavy variable V2-4
TC1500000439.mm.1	11.12	10.11	2.02	0	0	Trib1	tribbles homolog 1 (Drosophila)
TC1600000346.mm.1	8.4	7.38	2.02	0	0	Rtp4	receptor transporter protein 4
TC0200002308.mm.1	13.59	12.58	2.01	0	0	Hck	hemopoietic cell kinase
TC0300002054.mm.1	6.9	5.89	2.01	0	0	P2ry12	purinergic receptor P2Y, G-protein coupled 12
TC0700000228.mm.1	11.62	10.61	2.01	0	0	Tmem160	transmembrane protein 160
TC1600001460.mm.1	5.18	4.17	2.01	0	0	Gp5	glycoprotein 5 (platelet)
TC1700001463.mm.1	11.31	10.3	2.01	0	0	Gpr31b	G protein-coupled receptor 31, D17Leh66b region
TC0200001092.mm.1	3.77	4.77	-2.01	0	0	Hoxd12	homeobox D12
TC1000000877.mm.1	11.03	12.03	-2.01	0	0	Gadd45b	growth arrest and DNA-damage-inducible 45 beta
TC1300001640.mm.1	7.78	8.79	-2.01	0	0	Hist1h4c	histone cluster 1, H4c; histone cluster 1, H4m; histone cluster 1, H4b; histone cluster 1, H4a; histone cluster 4, H4; histone cluster 1, H4n; histone cluster 1, H4k; histone cluster 1, H4j; histone cluster 1, H4i; histone cluster 1, H4f; histone cluster 1, H4d; histone cluster 2, H4; histone cluster 1, H4h
TC0700002325.mm.1	3.7	4.71	-2.02	0	0	Zscan4e	zinc finger and SCAN domain containing 4E
TC1100001651.mm.1	4.62	5.63	-2.02	0	0	Aoc3	amine oxidase, copper containing 3
TC1500002334.mm.1	4.31	5.33	-2.02	0	0	Pdxp	pyridoxal (pyridoxine, vitamin B6) phosphatase
TC0100001058.mm.1	11.73	12.75	-2.03	0	0	Nifk	nucleolar protein interacting with the FHA domain of MKI67; Mki67 (FHA domain) interacting nucleolar phosphoprotein
TC0100001338.mm.1	12.24	13.26	-2.03	0	0	Ptgs2	prostaglandin-endoperoxide synthase 2
TC0600003549.mm.1	4.48	5.5	-2.03	0	0	Igkv12-89	immunoglobulin kappa chain variable 12-89
TC0700000552.mm.1	6.47	7.49	-2.03	0	0	Cox7a1	cytochrome c oxidase subunit VIIa 1
TC1500001041.mm.1	6.14	7.17	-2.03	0	0	Mettl7a3	methyltransferase like 7A3
TC0700002794.mm.1	4.36	5.38	-2.04	0	0	Scgb2b3	secretoglobin, family 2B, member 3
TC1200000680.mm.1	4.58	5.61	-2.04	0	0	Ppp1r36	protein phosphatase 1, regulatory subunit 36
TC1300001562.mm.1	13.64	14.67	-2.04	0	0	Hist1h2an	histone cluster 1, H2an; histone cluster 1, H2ao; histone cluster 1, H2ai; histone cluster 1, H2ab; histone cluster 1, H2ap; histone cluster 1, H2ah; histone cluster 1, H2ag; histone cluster 1, H2ae; histone cluster 1, H2ad; histone cluster 1, H2ac; histone 1, H2an
TC0600000206.mm.1	4.45	5.48	-2.05	0	0	Hyal5	hyaluronoglucosaminidase 5
TC0700003070.mm.1	3.62	4.66	-2.05	0	0	Mrgprb2	MAS-related GPR, member B2
TC1700000744.mm.1	4.39	5.42	-2.05	0	0	H2-M10.6	histocompatibility 2, M region locus 10.6
TC0900000212.mm.1	4.87	5.91	-2.06	0	0	Cnn1	calponin 1
TC1100003612.mm.1	5.72	6.76	-2.06	0	0	Calcoco2	calcium binding and coiled-coil domain 2
TC1600000211.mm.1	4.38	5.42	-2.06	0	0	Rimbp3	RIMS binding protein 3
TC0200002136.mm.1	13.73	14.78	-2.07	0	0	Dstn	destrin
TC1200000655.mm.1	7.32	8.37	-2.07	0	0	Snapc1	small nuclear RNA activating complex, polypeptide 1
TC1700000813.mm.1	3.74	4.79	-2.07	0	0	Esp6	exocrine gland secreted peptide 6; exocrine gland secreted peptide 5; Esp6-Esp5 readthrough
TC1700000935.mm.1	7.99	9.03	-2.07	0	0	Treml2	triggering receptor expressed on myeloid cells-like 2
TC0500002576.mm.1	4.37	5.42	-2.08	0	0	Zar1	zygote arrest 1
TC1700000142.mm.1	3.98	5.04	-2.08	0	0	Mrgprh	MAS-related GPR, member H
TC0500003375.mm.1	3.32	4.39	-2.09	0	0	Syna	syncytin a
TC1200002148.mm.1	4.7	5.77	-2.09	0	0	Dio2	deiodinase, iodothyronine, type II
TC1300000245.mm.1	13.03	14.1	-2.09	0	0	Hist1h2af	histone cluster 1, H2af
TC0700000961.mm.1	4.92	5.99	-2.1	0	0	Ndn	necdin
TC1000003103.mm.1	5.53	6.6	-2.1	0	0	Arhgef25	Rho guanine nucleotide exchange factor (GEF) 25
TC1300000113.mm.1	6.16	7.24	-2.11	0	0	Inhba	inhibin beta-A
TSUnmapped00000018.mm.1	3.48	4.55	-2.11	0	0	Ccdc169	coiled-coil domain containing 169
TC0100001271.mm.1	4.87	5.96	-2.12	0	0	Kif14	kinesin family member 14
TC0300002404.mm.1	3.67	4.76	-2.12	0	0	Lce1d	late cornified envelope 1D
TC0700002023.mm.1	3.72	4.8	-2.12	0	0	Cyp2e1	cytochrome P450, family 2, subfamily e, polypeptide 1
TC0900001472.mm.1	4.02	5.1	-2.12	0	0	Prss45	protease, serine 45; Novel trypsin domain containing protein
TC1400000853.mm.1	3.94	5.02	-2.12	0	0	C1qtnf9	C1q and tumor necrosis factor related protein 9
TC1900000451.mm.1	3.72	4.82	-2.14	0	0	Trpd52l3	tumor protein D52-like 3
TC1000000158.mm.1	6.15	7.26	-2.15	0	0	Mtfr2	mitochondrial fission regulator 2
TC1200000715.mm.1	9.4	10.5	-2.15	0	0	Arg2	arginase type II
TC0X00003052.mm.1	3.96	5.07	-2.16	0	0	Tex13a	testis expressed 13A
TC1300000179.mm.1	5.58	6.69	-2.16	0	0	Hist1h2bp	histone cluster 1, H2bp; histone 1, H2bp
TC0Y00000118.mm.1	4.2	5.32	-2.17	0	0	LOC101056091	Y-linked testis-specific protein 1-like
TC1100002170.mm.1	9.77	10.89	-2.17	0	0	H2afv	H2A histone family, member V
TC0600003335.mm.1	6.87	7.99	-2.18	0	0	Mgp	matrix Gla protein
TC1000000229.mm.1	6.41	7.54	-2.18	0	0	LOC215866	uncharacterized LOC215866
TC1300000244.mm.1	10.59	11.71	-2.18	0	0	Hist1h4h	histone cluster 1, H4h; histone cluster 1, H4m; histone cluster 1, H4b; histone cluster 1, H4a; histone cluster 4, H4; histone cluster 1, H4n; histone cluster 1, H4k; histone cluster 1, H4j; histone cluster 1, H4i; histone cluster 1, H4f; histone cluster 1, H4d; histone cluster 1, H4c; histone cluster 2, H4
TC0100003603.mm.1	4.99	6.13	-2.19	0	0	Grem2	gremlin 2 homolog, cysteine knot superfamily (Xenopus laevis)
TC0800001863.mm.1	5.2	6.33	-2.19	0	0	Ckap2	cytoskeleton associated protein 2
TC1800000484.mm.1	11.62	12.76	-2.19	0	0	Ap3s1	adaptor-related protein complex 3, sigma 1 subunit
TC0900000505.mm.1	9.32	10.46	-2.2	0	0	H2afx	H2A histone family, member X
TC1000000143.mm.1	3.32	4.46	-2.2	0	0	Il22ra2	interleukin 22 receptor, alpha 2
TC0800001951.mm.1	7.76	8.9	-2.21	0	0	Brf2	BRF2, subunit of RNA polymerase III transcription initiation factor, BRF1-like
TC0700003040.mm.1	3.17	4.32	-2.22	0	0	Saa4	serum amyloid A 4
TC0900002375.mm.1	4.75	5.9	-2.22	0	0	Cplx3	complexin 3
TC1000002594.mm.1	5.13	6.29	-2.22	0	0	Ckap4	cytoskeleton-associated protein 4
TC1200000502.mm.1	4.33	5.48	-2.22	0	0	Mia2	melanoma inhibitory activity 2
TC1200001415.mm.1	11.39	12.54	-2.22	0	0	Pgk1	phosphoglycerate kinase 1
TC1800001177.mm.1	3.64	4.79	-2.22	0	0	Prob1	proline rich basic protein 1
TC1000002729.mm.1	11.48	12.64	-2.23	0	0	Nudt4	nudix (nucleoside diphosphate linked moiety X)-type motif 4
TC1800001156.mm.1	4.59	5.75	-2.23	0	0	Cdc25c	cell division cycle 25C
TC1900000177.mm.1	4.28	5.44	-2.23	0	0	Scgb2a2	secretoglobin, family 2A, member 2
TSUnmapped00000030.mm.1	7.94	9.1	-2.24	0	0	H60a	histocompatibility 60a
TC0400003567.mm.1	6.37	7.54	-2.25	0	0	Gjb4	gap junction protein, beta 4; gap junction membrane channel protein beta 4
TC0600000226.mm.1	8.48	9.65	-2.25	0	0	Hilpda	hypoxia inducible lipid droplet associated; novel protein (2310016C08Rik)
TC0700003058.mm.1	9.5	10.67	-2.25	0	0	Mrgpra2b	MAS-related GPR, member A2B
TC1200002089.mm.1	5.37	6.54	-2.25	0	0	Pgf	placental growth factor
TC0700002820.mm.1	4.86	6.04	-2.26	0	0	Scgb2b26	secretoglobin, family 2B, member 26; androgen binding protein gamma
TC1000000784.mm.1	13.85	15.02	-2.26	0	0	Cstb	cystatin B
TC1200001348.mm.1	4.67	5.85	-2.26	0	0	Efr3b	EFR3 homolog B (S. cerevisiae)
TC0700004310.mm.1	5.87	7.05	-2.27	0	0	Kif22	kinesin family member 22
TC0700004320.mm.1	8.85	10.03	-2.27	0	0	Dctpp1	dCTP pyrophosphatase 1
TC0500001428.mm.1	5.05	6.24	-2.28	0	0	Kntc1	kinetochore associated 1
TC0900002451.mm.1	7.97	9.17	-2.29	0	0	Kif23	kinesin family member 23
TC1100001264.mm.1	9.52	10.72	-2.29	0	0	Wfdc17	WAP four-disulfide core domain 17; novel protein similar to extracellular proteinase inhibitor Expi (Gm11428)
TC1300001634.mm.1	6.83	8.03	-2.29	0	0	Hist1h2ae	histone cluster 1, H2ae; histone cluster 1, H2ao; histone cluster 1, H2ai; histone cluster 1, H2ab; histone cluster 1, H2ap; histone cluster 1, H2an; histone cluster 1, H2ah; histone cluster 1, H2ag; histone cluster 1, H2ad; histone cluster 1, H2ac
TC0X00000359.mm.1	5.24	6.44	-2.3	0	0	Rhox10	reproductive homeobox 10
TC1300002477.mm.1	14.42	15.62	-2.3	0	0	Plp2	proteolipid protein 2
TC1700000932.mm.1	14.75	15.95	-2.3	0	0	Trem1	triggering receptor expressed on myeloid cells 1
TC0200002846.mm.1	4.14	5.35	-2.31	0	0	Olah	oleoyl-ACP hydrolase
TC1700001451.mm.1	6.54	7.75	-2.31	0	0	Igf2r	insulin-like growth factor 2 receptor
TC1700002321.mm.1	7.64	8.84	-2.31	0	0	Plin3	perilipin 3
TC1600000432.mm.1	4.64	5.86	-2.34	0	0	Bex6	brain expressed gene 6
TC0300000805.mm.1	4.86	6.09	-2.35	0	0	S100a2	S100 calcium binding protein A2
TC0400003013.mm.1	4.28	5.51	-2.35	0	0	Ifnab	interferon alpha B
TC0400002744.mm.1	7.69	8.93	-2.36	0	0	Ptgr1	prostaglandin reductase 1
TC0400002943.mm.1	3.71	4.95	-2.36	0	0	Cer1	cerberus 1 homolog (Xenopus laevis)
TC1300002204.mm.1	10.24	11.48	-2.36	0	0	Ctsl	cathepsin L
TC0200002589.mm.1	4.62	5.87	-2.37	0	0	Snai1	snail family zinc finger 1; snail homolog 1 (Drosophila)
TC0300003087.mm.1	7.81	9.05	-2.37	0	0	Cyr61	cysteine rich protein 61
TC0400002796.mm.1	5.27	6.52	-2.37	0	0	Ambp	alpha 1 microglobulin/bikunin
TC0X00003414.mm.1	3.81	5.05	-2.37	0	0	Ssxb6	synovial sarcoma, X member B, breakpoint 6; Synovial sarcoma, X member B, breakpoint 6
TC0900000047.mm.1	5.09	6.35	-2.39	0	0	Mmp3	matrix metallopeptidase 3
TC1200002599.mm.1	8.93	10.19	-2.39	0	0	Ighv10-1	immunoglobulin heavy variable 10-1
TC1000000492.mm.1	5.87	7.14	-2.4	0	0	Msl3l2	male-specific lethal 3-like 2 (Drosophila)
TC0X00002615.mm.1	4.67	5.94	-2.41	0	0	Mageb5	melanoma antigen, family B, 5
TC1300000246.mm.1	4.26	5.53	-2.42	0	0	Hist1h3g	histone cluster 1, H3g
TSUnmapped00000048.mm.1	6.72	7.99	-2.42	0	0	Egr3	early growth response 3
TC0700002611.mm.1	12.18	13.46	-2.43	0	0	Cd177	CD177 antigen
TC1300000182.mm.1	4	5.28	-2.43	0	0	Hist1h4m	histone cluster 1, H4m; histone cluster 1, H4b; histone cluster 1, H4a; histone cluster 4, H4; histone cluster 1, H4n; histone cluster 1, H4k; histone cluster 1, H4j; histone cluster 1, H4i; histone cluster 1, H4f; histone cluster 1, H4d; histone cluster 1, H4c; histone cluster 2, H4; histone cluster 1, H4h; H4 histone family member
TC1700002315.mm.1	7.88	9.17	-2.43	0	0	Lrg1	leucine-rich alpha-2-glycoprotein 1
TC1500000074.mm.1	5.53	6.82	-2.45	0	0	Capsl	calcyphosine-like
TC0600003498.mm.1	3.56	4.86	-2.46	0	0	Trbv13-2	T cell receptor beta, variable 13-2
TC1400002098.mm.1	8.27	9.57	-2.46	0	0	Tgm1	transglutaminase 1, K polypeptide
TC0100000622.mm.1	11.92	13.22	-2.47	0	0	Cxcr2	chemokine (C-X-C motif) receptor 2
TC0200001227.mm.1	3.96	5.27	-2.47	0	0	Prg2	proteoglycan 2, bone marrow
TC0700001492.mm.1	5.48	6.79	-2.47	0	0	Usp17lc	ubiquitin specific peptidase 17-like C; ubiquitin specific peptidase 17-like 5
TC1300002773.mm.1	7.76	9.06	-2.47	0	0	Zfp953	zinc finger protein 953; Protein Zfp953; novel zinc finger protein (E130120F12Rik)
TC0100000143.mm.1	4.14	5.45	-2.48	0	0	Khdc1b	KH domain containing 1B
TC0400003011.mm.1	4.49	5.8	-2.48	0	0	Ifna16	interferon alpha 16; novel member of the interferon alpha family Ifna
TC0X00003331.mm.1	8.02	9.33	-2.48	0	0	Bmx	BMX non-receptor tyrosine kinase
TC0900001232.mm.1	5.77	7.09	-2.49	0	0	Rbp1	retinol binding protein 1, cellular
TC1500001090.mm.1	5.95	7.28	-2.5	0	0	Soat2	sterol O-acyltransferase 2
TC1600001247.mm.1	5.12	6.45	-2.51	0	0	Myh11	myosin, heavy polypeptide 11, smooth muscle
TC1700002351.mm.1	8.16	9.49	-2.51	0	0	Tnfsf14	tumor necrosis factor (ligand) superfamily, member 14
TC0100001495.mm.1	4.34	5.67	-2.52	0	0	Sele	selectin, endothelial cell
TC0600003229.mm.1	10.29	11.63	-2.52	0	0	Cd69	CD69 antigen
TC1900001139.mm.1	4.69	6.03	-2.52	0	0	Ms4a2	membrane-spanning 4-domains, subfamily A, member 2; membrane-spanning 4-domains, subfamily A, member 2 (Ms4a2), mRNA.
TC0X00001322.mm.1	8.31	9.65	-2.54	0	0	Wbp5	WW domain binding protein 5
TC0600002427.mm.1	5.99	7.37	-2.59	0	0	Tacstd2	tumor-associated calcium signal transducer 2
TC1200001971.mm.1	10.25	11.62	-2.59	0	0	Atp6v1d	ATPase, H+ transporting, lysosomal V1 subunit D
TC1100002738.mm.1	4.95	6.34	-2.61	0	0	Il13	interleukin 13
TC0600003511.mm.1	6.39	7.78	-2.62	0	0	Igkv14-126	immunoglobulin kappa variable 14-126; immunoglobulin kappa chain complex
TC0800000846.mm.1	8.79	10.18	-2.62	0	0	Mcm5	minichromosome maintenance deficient 5, cell division cycle 46 (S. cerevisiae)
TC0400001325.mm.1	12.27	13.67	-2.63	0	0	Slc2a1	solute carrier family 2 (facilitated glucose transporter), member 1; solute carrier family 2 (facilitated glucose transporter) member 1
TC0500002887.mm.1	7.5	8.9	-2.63	0	0	Sparcl1	SPARC-like 1
TC0900002415.mm.1	5.04	6.44	-2.63	0	0	Tmem202	transmembrane protein 202
TC1800001048.mm.1	9.31	10.71	-2.63	0	0	B4galt6	UDP-Gal:betaGlcNAc beta 1,4-galactosyltransferase, polypeptide 6
TC1900000711.mm.1	6.98	8.39	-2.65	0	0	Cnnm2	cyclin M2
TC1400002115.mm.1	6.13	7.54	-2.66	0	0	Ctsg	cathepsin G
TC1300000175.mm.1	4.41	5.83	-2.67	0	0	Hist1h2bm	histone cluster 1, H2bm; histone 1, H2bm
TC0300002683.mm.1	4.69	6.13	-2.72	0	0	Chi3l7	chitinase 3-like 7; chitinase-like 5; chitinase like protein 2
TC0500003243.mm.1	10.15	11.6	-2.73	0	0	Hcar2	hydroxycarboxylic acid receptor 2
TC0800001127.mm.1	6.31	7.76	-2.73	0	0	Gpr97	G protein-coupled receptor 97
TC1800001197.mm.1	9.41	10.87	-2.74	0	0	Cd14	CD14 antigen
TC0700004516.mm.1	11.18	12.65	-2.75	0	0	Ifitm6	interferon induced transmembrane protein 6
TC0800001698.mm.1	7.49	8.95	-2.75	0	0	Rab20	RAB20, member RAS oncogene family
TC0600000434.mm.1	3.96	5.43	-2.76	0	0	Trbv29	T cell receptor beta, variable 29
TC0600003271.mm.1	4.03	5.51	-2.78	0	0	Tas2r130	taste receptor, type 2, member 130
TC1000001190.mm.1	6.02	7.5	-2.79	0	0	Lum	lumican
TC1500001145.mm.1	9.11	10.6	-2.82	0	0	AW549877	expressed sequence AW549877
TC1300001642.mm.1	7.64	9.15	-2.84	0	0	Hist1h3c	histone cluster 1, H3c
TC1900000508.mm.1	5.62	7.13	-2.85	0	0	Kif20b	kinesin family member 20B
TC0300002473.mm.1	5.32	6.84	-2.86	0	0	Anxa9	annexin A9
TC0700003908.mm.1	6.85	8.36	-2.86	0	0	Hbb-bt	hemoglobin, beta adult t chain; hemoglobin, beta adult minor chain; hemoglobin, beta adult s chain; hemoglobin, beta adult major chain
TC1400001182.mm.1	11.39	12.9	-2.86	0	0	Irg1	immunoresponsive gene 1
TC0800000020.mm.1	12.38	13.9	-2.87	0	0	Mcemp1	mast cell expressed membrane protein 1
TC1300000857.mm.1	9.27	10.79	-2.88	0	0	Med10	mediator complex subunit 10
TC1200002119.mm.1	4.97	6.51	-2.91	0	0	Noxred1	NADP+ dependent oxidoreductase domain containing 1
TC1300000259.mm.1	6.35	7.91	-2.94	0	0	Hist1h2bb	histone cluster 1, H2bb
TC0100003584.mm.1	4.86	6.42	-2.95	0	0	Fcer1a	Fc receptor, IgE, high affinity I, alpha polypeptide
TC1700002418.mm.1	7.13	8.69	-2.96	0	0	Twsg1	twisted gastrulation homolog 1 (Drosophila)
TC0200001006.mm.1	7.46	9.03	-2.97	0	0	Dhrs9	dehydrogenase/reductase (SDR family) member 9
TC1300001635.mm.1	6.98	8.56	-2.99	0	0	Hist1h2bf	histone cluster 1, H2bf; histone cluster 1, H2bn; histone cluster 1, H2bl; histone cluster 1, H2bj
TC0100002552.mm.1	5.6	7.19	-3	0	0	Mreg	melanoregulin
TC0200004599.mm.1	7.46	9.04	-3	0	0	Il1a	interleukin 1 alpha
TC0500000735.mm.1	4.54	6.13	-3.01	0	0	Arl9	ADP-ribosylation factor-like 9
TC0600003237.mm.1	9.32	10.94	-3.07	0	0	Olr1	oxidized low density lipoprotein (lectin-like) receptor 1
TC1700001522.mm.1	9.1	10.72	-3.08	0	0	Fpr1	formyl peptide receptor 1
TC1100002301.mm.1	4.69	6.32	-3.09	0	0	Slc1a4	solute carrier family 1 (glutamate/neutral amino acid transporter), member 4
TC1200002103.mm.1	5.7	7.33	-3.1	0	0	Tgfb3	transforming growth factor, beta 3
TC1500000395.mm.1	5.64	7.29	-3.15	0	0	Col14a1	collagen, type XIV, alpha 1; procollagen type XIV alpha 1
TC0400000718.mm.1	5.73	7.39	-3.16	0	0	Orm1	orosomucoid 1
TC0X00002320.mm.1	4.8	6.46	-3.16	0	0	Cdr1	cerebellar degeneration related antigen 1
TC1500002183.mm.1	6.2	7.87	-3.19	0	0	Rnd1	Rho family GTPase 1
TC1300001560.mm.1	5.63	7.32	-3.22	0	0	Hist1h1b	histone cluster 1, H1b; histone 1, H1b
TC0300001364.mm.1	5.32	7.03	-3.27	0	0	Cenpe	centromere protein E
TC0700003057.mm.1	10.79	12.5	-3.28	0	0	Mrgpra2a	MAS-related GPR, member A2A; MAS-related GPR, member A2-related
TC0300002241.mm.1	5.62	7.36	-3.33	0	0	Mnd1	meiotic nuclear divisions 1 homolog (S. cerevisiae)
TC0900002212.mm.1	5.72	7.45	-3.33	0	0	Tagln	transgelin
TC1300000250.mm.1	11.86	13.59	-3.33	0	0	Hist1h4d	histone cluster 1, H4d; histone cluster 1, H4m; histone cluster 1, H4b; histone cluster 1, H4a; histone cluster 4, H4; histone cluster 1, H4n; histone cluster 1, H4k; histone cluster 1, H4j; histone cluster 1, H4i; histone cluster 1, H4f; histone cluster 1, H4c; histone cluster 2, H4; histone cluster 1, H4h
TC0900000050.mm.1	14.58	16.33	-3.37	0	0	Mmp8	matrix metallopeptidase 8
TC1400000501.mm.1	9.11	10.87	-3.38	0	0	Cdkn3	cyclin-dependent kinase inhibitor 3
TC1300001558.mm.1	7.2	8.96	-3.39	0	0	Hist1h2ak	histone cluster 1, H2ak; histone 1, H2ak
TC0200001748.mm.1	7.75	9.52	-3.4	0	0	Knstrn	kinetochore-localized astrin/SPAG5 binding; DNA segment, Chr 2, ERATO Doi 750, expressed
TC0700002034.mm.1	8.4	10.23	-3.56	0	0	Ifitm1	interferon induced transmembrane protein 1
TC1100001171.mm.1	5.01	6.85	-3.57	0	0	Nos2	nitric oxide synthase 2, inducible; nitric oxide synthase 2, inducible, macrophage
TC0200000819.mm.1	8.19	10.04	-3.59	0	0	Tnfaip6	tumor necrosis factor alpha induced protein 6
TC0500000928.mm.1	8.55	10.43	-3.68	0	0	Anxa3	annexin A3
TC1500001084.mm.1	5.38	7.28	-3.73	0	0	Krt18	keratin 18
TC0600001736.mm.1	7.36	9.28	-3.78	0	0	Stk38l	serine/threonine kinase 38 like
TC1200000562.mm.1	5.04	6.98	-3.82	0	0	Lrr1	leucine rich repeat protein 1
TC1700000656.mm.1	5.38	7.32	-3.82	0	0	Hspa1l	heat shock protein 1-like
TC0800000629.mm.1	11.25	13.23	-3.94	0	0	Hmgb2	high mobility group box 2
TC0900001128.mm.1	5.33	7.32	-3.97	0	0	Nt5e	5 nucleotidase, ecto
TC0600003136.mm.1	5.82	7.82	-4	0	0	Ncapd2	non-SMC condensin I complex, subunit D2
TC1300001564.mm.1	5.54	7.55	-4.01	0	0	Hist1h4n	histone cluster 1, H4n; histone cluster 1, H4m; histone cluster 1, H4b; histone cluster 1, H4a; histone cluster 4, H4; histone cluster 1, H4k; histone cluster 1, H4j; histone cluster 1, H4i; histone cluster 1, H4f; histone cluster 1, H4d; histone cluster 1, H4c; histone cluster 2, H4; histone cluster 1, H4h
TC1400002150.mm.1	5.78	7.79	-4.02	0	0	Ska3	spindle and kinetochore associated complex subunit 3
TC1300001631.mm.1	4.24	6.26	-4.06	0	0	Hist1h4f	histone cluster 1, H4f; histone cluster 1, H4m; histone cluster 1, H4b; histone cluster 1, H4a; histone cluster 4, H4; histone cluster 1, H4n; histone cluster 1, H4k; histone cluster 1, H4j; histone cluster 1, H4i; histone cluster 1, H4d; histone cluster 1, H4c; histone cluster 2, H4; histone cluster 1, H4h
TC1100001241.mm.1	9.83	11.85	-4.07	0	0	Slfn4	schlafen 4
TC0900000746.mm.1	7.69	9.75	-4.18	0	0	Adpgk	ADP-dependent glucokinase
TC1400000316.mm.1	5.19	7.29	-4.28	0	0	Mustn1	musculoskeletal, embryonic nuclear protein 1
TC1300000566.mm.1	6.14	8.27	-4.39	0	0	Aspn	asporin
TC0300001587.mm.1	6.78	8.95	-4.49	0	0	Depdc1a	DEP domain containing 1a
TC1000000823.mm.1	7.09	9.26	-4.51	0	0	Elane	elastase, neutrophil expressed
TC1300000192.mm.1	3.32	5.49	-4.51	0	0	Hist1h2bj	histone cluster 1, H2bj; histone cluster 1, H2bn; histone cluster 1, H2bl; histone cluster 1, H2bf
TC1300001652.mm.1	6.08	8.28	-4.58	0	0	Hist1h2ba	histone cluster 1, H2ba
TSUnmapped00000046.mm.1	5.7	7.89	-4.58	0	0	Egr3	early growth response 3
TC0M00000013.mm.1	14.52	16.73	-4.65	0	0	ND4	NADH dehydrogenase subunit 4; NADH dehydrogenase subunit 4L
TC1900000055.mm.1	6.25	8.5	-4.76	0	0	Cd248	CD248 antigen, endosialin
TC0500000283.mm.1	5.02	7.27	-4.77	0	0	Il6	interleukin 6
TC1300000191.mm.1	5.22	7.52	-4.91	0	0	Hist1h2bk	histone cluster 1, H2bk
TC1000001625.mm.1	10.15	12.45	-4.94	0	0	Cd63	CD63 antigen
TC0500000043.mm.1	9.74	12.07	-5.01	0	0	Steap4	STEAP family member 4
TC0200002532.mm.1	7.65	9.98	-5.04	0	0	Ube2c	ubiquitin-conjugating enzyme E2C
TC1400001898.mm.1	7.99	10.37	-5.2	0	0	Ero1l	ERO1-like (S. cerevisiae)
TC0600000227.mm.1	5.65	8.04	-5.23	0	0	Fam71f2	family with sequence similarity 71, member F2
TC1900000529.mm.1	6.18	8.57	-5.26	0	0	Kif11	kinesin family member 11
TC1500002282.mm.1	4.65	7.07	-5.37	0	0	Krt8	keratin 8
TC0300002352.mm.1	7.11	9.56	-5.47	0	0	Cks1b	CDC28 protein kinase 1b
TC1300001762.mm.1	8.04	10.55	-5.68	0	0	Serpinb1a	serine (or cysteine) peptidase inhibitor, clade B, member 1a; serine (or cysteine) proteinase inhibitor, clade B (ovalbumin), member 1a
TC1700001596.mm.1	6.78	9.29	-5.68	0	0	Mmp25	matrix metallopeptidase 25
TC0100001510.mm.1	9.62	12.14	-5.71	0	0	Dpt	dermatopontin
TC1000000402.mm.1	11.32	13.84	-5.74	0	0	Cd24a	CD24a antigen
TC0700002128.mm.1	9.83	12.39	-5.88	0	0	Tarm1	T cell-interacting, activating receptor on myeloid cells 1
TSUnmapped00000016.mm.1	8.81	11.37	-5.9	0	0	Ddit3	DNA-damage inducible transcript 3
TC0100000292.mm.1	11.12	13.71	-5.99	0	0	Il1r2	interleukin 1 receptor, type II
TC0300001704.mm.1	6.03	8.61	-5.99	0	0	Cpa3	carboxypeptidase A3, mast cell
TC1300001575.mm.1	8.47	11.07	-6.08	0	0	Hist1h4i	histone cluster 1, H4i; histone cluster 1, H4m; histone cluster 1, H4b; histone cluster 1, H4a; histone cluster 4, H4; histone cluster 1, H4n; histone cluster 1, H4k; histone cluster 1, H4j; histone cluster 1, H4f; histone cluster 1, H4d; histone cluster 1, H4c; histone cluster 2, H4; histone cluster 1, H4h
TC0600000416.mm.1	6.39	9	-6.09	0	0	Mgam	maltase-glucoamylase
TC0600002843.mm.1	6.09	8.71	-6.15	0	0	Prok2	prokineticin 2
TC1200000142.mm.1	9.17	11.81	-6.21	0	0	Odc1	ornithine decarboxylase, structural 1
TC1200001742.mm.1	6.37	9.01	-6.23	0	0	Egln3	egl-9 family hypoxia-inducible factor 3; EGL nine homolog 3 (C. elegans)
TC1300000258.mm.1	12.4	15.07	-6.4	0	0	Hist1h1c	histone cluster 1, H1c; histone 1, H1c
TC0800002821.mm.1	4.89	7.64	-6.73	0	0	Kctd19	potassium channel tetramerisation domain containing 19
TC0600000995.mm.1	9.97	12.79	-7.05	0	0	Asprv1	aspartic peptidase, retroviral-like 1
TC1500000553.mm.1	7.88	10.7	-7.07	0	0	Ly6g	lymphocyte antigen 6 complex, locus G
TC0700000275.mm.1	11.82	14.68	-7.26	0	0	Pglyrp1	peptidoglycan recognition protein 1
TC0200000376.mm.1	12.06	14.98	-7.58	0	0	Il1f9	interleukin 1 family, member 9
TC0900000722.mm.1	4.22	7.16	-7.69	0	0	Cyp11a1	cytochrome P450, family 11, subfamily a, polypeptide 1
TC1100003470.mm.1	5.9	8.92	-8.15	0	0	Prr11	proline rich 11
TC1300000249.mm.1	10.18	13.24	-8.33	0	0	Hist1h2bg	histone cluster 1, H2bg; histone cluster 1, H2be; histone cluster 1, H2bc
TC1300000177.mm.1	10.9	14.06	-8.96	0	0	Hist1h2bn	histone cluster 1, H2bn; histone cluster 1, H2bl; histone cluster 1, H2bj; histone cluster 1, H2bf; histone 1, H2bn
TC1300001555.mm.1	10.9	14.09	-9.1	0	0	Hist1h2bl	histone cluster 1, H2bl; histone cluster 1, H2bn; histone cluster 1, H2bj; histone cluster 1, H2bf; histone 1, H2bl
TC0M00000011.mm.1	12.58	15.88	-9.9	0	0	ND3	NADH dehydrogenase subunit 3
TC1900001140.mm.1	5.17	8.55	-10.41	0	0	Ms4a3	membrane-spanning 4-domains, subfamily A, member 3
TC1400001112.mm.1	5.87	9.26	-10.46	0	0	Olfm4	olfactomedin 4
TC1700000370.mm.1	6.22	9.82	-12.12	0	0	Prss34	protease, serine 34
TC0300000811.mm.1	15.28	18.89	-12.21	0	0	S100a8	S100 calcium binding protein A8 (calgranulin A)
TC0700004624.mm.1	6.54	10.19	-12.57	0	0	Plk1	polo-like kinase 1
TC0500000857.mm.1	5.92	9.65	-13.22	0	0	Areg	amphiregulin
TC1600000699.mm.1	11.32	15.23	-14.95	0	0	Retnlg	resistin like gamma
TC1300000255.mm.1	10.4	14.36	-15.57	0	0	Hist1h2bc	histone cluster 1, H2bc; histone cluster 1, H2bg; histone cluster 1, H2be
TC0900002593.mm.1	6.69	10.67	-15.75	0	0	Ccnb2	cyclin B2
TC0700000396.mm.1	6.56	10.57	-16.1	0	0	Ceacam10	carcinoembryonic antigen-related cell adhesion molecule 10
TC1200002579.mm.1	4.84	8.86	-16.25	0	0	Ighv11-1	immunoglobulin heavy variable 11-1
TC0300002376.mm.1	14.23	18.47	-18.96	0	0	S100a9	S100 calcium binding protein A9 (calgranulin B)
TC1600000512.mm.1	6.48	11.39	-30.02	0	0	Stfa1	stefin A1
TC0900001461.mm.1	11.58	17.28	-52.22	0	0	Ngp	neutrophilic granule protein
TC1100001267.mm.1	12.78	18.5	-52.58	0	0	Wfdc21	WAP four-disulfide core domain 21; novel protein (1100001G20Rik)
TC1600000507.mm.1	8.35	14.2	-57.49	0	0	Stfa2l1	stefin A2 like 1
TC1600001572.mm.1	6.77	12.95	-72.44	0	0	BC117090	cDNA sequence BC1179090
TC1600001574.mm.1	7.7	14.31	-98.16	0	0	Stfa2	stefin A2
TC1600001575.mm.1	7.58	14.49	-120.66	0	0	Stfa3	stefin A3
TC0900003098.mm.1	8.96	16.27	-158.49	0	0	Camp	cathelicidin antimicrobial peptide
TC0900001481.mm.1	7.2	15.74	-373.36	0	0	Ltf	lactotransferrin
